# Supplementary material for: Don’t judge a book or health app by its cover: User ratings and downloads are not linked to quality
Source: PLoS One. 2024 Mar 4;19(3):e0298977. doi: 10.1371/journal.pone.0298977 (PMC10911617; doi:10.1371/journal.pone.0298977)
Supplement: S1 Data — (CSV) [file pone.0298977.s003.csv]

ORCHA_score	PCA_score	UX_score	DP_score	User_rating	Downloads
41	17.6699028015137	70.1666641235352	42.0975227355957	3.11111116409302	5,000+
73	84.0909118652344	79.5833358764648	53.2791519165039	3.30693078041077	50,000+
45	30.462064743042	67.0833358764648	46.9117660522461	4.65177822113037	1,000,000+
57	38.2458076477051	73.0833358764648	64.7613525390625	4.77752113342285	10,000,000+
74	76.136360168457	78.125	66.8995132446289	4.64133024215698	100,000+
55	41.9865570068359	70.1666641235352	58.2675437927246	4.56385850906372	500,000+
75	76.136360168457	73.75	74.9767837524414	3.95454549789429	5,000+
77	76.6666641235352	72.9545440673828	80.9952239990234	3.64864873886108	10,000+
53	17.6699028015137	74.5416641235352	78.0317993164062	4.5826086997986	500,000+
44	16.1054725646973	65.7916641235352	59.1389312744141	4.56356573104858	100,000+
48	16.1054725646973	72.2916641235352	65.0780410766602	4.49866676330566	100,000+
80	83.2506256103516	75.8333358764648	77.7167205810547	4.52300596237183	1,000,000+
83	89.2307662963867	79.5833358764648	79.4111175537109	5	1,000+
75	68.1818161010742	79.5833358764648	78.397834777832	4.34191179275513	10,000,000+
57	39.7837600708008	72.9545440673828	64.6671829223633	3.97674417495727	10,000+
50	35.6758766174316	59.2916679382324	58.7429046630859	4.61165046691895	100,000+
54	50.8936462402344	53.5833320617676	59.455623626709	3.88235282897949	10,000+
64	54.5649757385254	85.4166641235352	54.1498985290527	3.81741571426392	1,000,000+
65	47.7118263244629	87.2727279663086	65.1573791503906	3.79629635810852	5,000+
39	18.6297435760498	72.75	48.7964401245117	3.70000004768372	1,000+
79	92.4007034301758	67.9772720336914	64.6981430053711	3.66666674613953	1,000+
46	35.6897239685059	59.9166679382324	48.2585144042969	3.9902913570404	10,000+
57	39.476131439209	79.5833358764648	70.5417938232422	4.22222232818604	1,000+
80	79.8076934814453	85.4166641235352	75.9268569946289	4.59999990463257	1,000+
85	93.636360168457	71.2916641235352	79.4427261352539	4.7493486404419	5,000,000+
79	79.8076934814453	81.0416641235352	74.818115234375	4.65696811676025	10,000,000+
71	79.3181838989258	77.7272720336914	52.7244567871094	5	100+
72	76.136360168457	76.136360168457	61.19775390625	4.23076915740967	500+
72	79.3446578979492	71.363639831543	61.9898109436035	5	100+
71	76.136360168457	72.9545440673828	61.9898109436035	5	100+
56	36.7727432250977	78.125	67.2639312744141	3.78999996185303	10,000+
56	36.7727432250977	78.125	67.2639312744141	3.5	10,000+
43	24.6910858154297	66.9166641235352	56.6679573059082	2.66666674613953	1,000+
62	50.8936462402344	80.9090881347656	59.2982444763184	4.5	10,000+
63	59.9925308227539	78.125	53.0572738647461	4.81818199157715	100+
78	82.5	83.9583358764648	65.3947372436523	4.51308917999268	500,000+
63	55.0280075073242	75.2083358764648	60.7856025695801	2.96000003814697	100,000+
50	14.5145635604858	76.6666641235352	71.4925155639648	4.57865953445435	10,000,000+
79	80.2700271606445	75.6666641235352	80.1083602905273	3.57142853736877	1,000+
67	57.7203140258789	78.125	68.1346740722656	4.69137477874756	10,000,000+
51	23.980583190918	69.6022720336914	68.7216186523438	4.64356422424316	5,000+
50	35.0904693603516	64.8295440673828	54.2292327880859	4.5	100,000+
57	46.1209182739258	68.5416641235352	61.0719795227051	4.17999982833862	50,000+
80	85.6818161010742	73.75	77.5903015136719	3.99000000953674	10,000+
42	46.1473960876465	70.1666641235352	7.19040250778198	2.81818175315857	1,000+
72	78.6956558227539	68.011360168457	64.0486297607422	4.10526323318481	10,000+
76	79.3446578979492	82.5	64.3653259277344	4.66666650772095	1,000+
67	53.9960289001465	79.5833358764648	70.3044357299805	4.18181800842285	5,000+
78	76.136360168457	83.9583358764648	74.6439590454102	4.43893909454346	5,000,000+
81	88.863639831543	72.8181838989258	78.0317993164062	4.72727251052856	100+
46	31.6900386810303	67.0833358764648	48.6068115234375	4	50,000+
71	79.3181838989258	69.7727279663086	59.8516502380371	3.34939765930176	50,000+
81	82.0369644165039	81.0416641235352	78.5874633789062	3.50999999046326	10,000+
58	46.4880523681641	82.5	48.2107849121094	4.45370388031006	10,000+
60	42.8696784973145	83.9583358764648	60.168342590332	3.96969699859619	5,000+
54	19.2608127593994	76.6666641235352	77.4316329956055	3.56094455718994	1,000,000+
75	85.6818161010742	77.7272720336914	58.3784828186035	4.48999977111816	100,000+
83	90.4810256958008	86.875	67.7708969116211	2.5799999237061	100,000+
50	25.5714912414551	74.5416641235352	56.8266258239746	4.46322059631348	100,000+
54	34.7446174621582	64.7954559326172	72.5164489746094	5	50+
55	25.5714912414551	82.5	65.8707427978516	4.57407426834106	50,000+
51	17.6963806152344	68.7083358764648	77.4616241455078	4.6880669593811	1,000,000+
69	76.136360168457	73.0833358764648	54.941951751709	3.97456765174866	1,000,000+
69	58.9626045227051	80.9090881347656	75.6578979492188	4.04166650772095	1,000+
75	78.0654449462891	74.375	71.9040222167969	3.59677410125732	10,000+
57	33.4466018676758	70.1666641235352	74.1847229003906	4.71209192276001	100,000+
65	76.162841796875	73.0833358764648	42.6199684143066	3.76712322235107	5,000+
52	44.5564880371094	71.2272720336914	42.794116973877	3.73000001907349	10,000+
50	34.1306266784668	78.125	58.8854484558105	3.57999992370606	100,000+
51	42.5206756591797	46.9166679382324	67.2162017822266	4.63701915740967	1,000,000+
48	19.2608127593994	76.136360168457	59.2982444763184	4.40999984741211	10,000+
62	41.3746681213379	74.5416641235352	77.2097549438477	4.59574460983276	100,000+
55	50.8936462402344	68.5416641235352	47.5774002075195	4.72314071655273	100,000+
77	85.6818161010742	81.0416641235352	60.485034942627	4.4102563858032	10,000+
41	12.8175563812256	74.375	56.4938087463379	3.01785707473755	10,000+
84	90.1138916015625	81.0416641235352	78.920280456543	4.7619047164917	100,000+
66	58.6034355163574	55.0416679382324	87.3142395019531	4.3333334922791	100+
49	30.7113513946533	75.2083358764648	47.2445831298828	3.89844679832458	500,000+
70	65.026481628418	79.5833358764648	66.1867904663086	3.79629635810852	5,000+
38	15.8607168197632	65.7916641235352	40.8778381347656	4.57142877578735	100+
70	67.1863327026367	82.5	62.8289489746094	4.24336957931519	10,000,000+
62	49.6433906555176	78.125	63.0030975341797	3.92682933807373	10,000+
59	38.2458076477051	76.6666641235352	67.4380798339844	2.74842309951782	500,000+
69	58.6463775634766	81.0416641235352	70.0193481445312	4.71000003814697	10,000+
56	41.3746681213379	83.9583358764648	45.9146041870117	4.68524599075317	100,000+
66	50.8936462402344	78.125	74.7394256591797	4.15999984741211	100,000+
67	55.9097442626953	81.0416641235352	77.0356063842773	4.78217840194702	10,000+
54	33.4995574951172	71.625	63.9860687255859	4.0581636428833	10,000,000+
57	40.9344673156738	72.9166641235352	68.6416397094727	4.54285717010498	1,000+
74	72.9810256958008	82.5	66.5982971191406	4	10,000+
43	16.1054725646973	66.4204559326172	55.8133392333984	4.30593824386597	10,000,000+
46	19.2608127593994	67.25	59.2982444763184	4.33036279678345	5,000,000+
59	46.5026473999023	71.1931838989258	68.815788269043	4.65346527099609	100,000+
59	46.1209182739258	74.5416641235352	59.0595970153809	4.53914403915405	5,000,000+
68	80.9355697631836	79.5833358764648	38.1540260314941	4.38000011444092	10,000+
63	49.2762565612793	81.0416641235352	63.2565803527832	4.65824556350708	10,000,000+
54	36.670711517334	77.125	68.9899368286133	3.14285707473755	5,000+
56	44.5300102233887	61.4166679382324	67.0010986328125	4.33552646636963	100,000+
86	95.2537536621094	81.0416641235352	79.2530975341797	3.09999990463257	10,000+
62	47.466739654541	86.875	61.6253852844238	3.45000004768372	5,000+
53	33.4995574951172	68.011360168457	65	3.64677214622498	5,000,000+
53	30.3442192077637	71.2272720336914	63.6732444763184	3.24545454978943	100,000+
60	50.8936462402344	78.125	54.434986114502	3.94117641448975	100,000+
68	74.5719299316406	74.4090881347656	52.5503082275391	4.47169828414917	500,000+
91	90.9259262084961	88.3333358764648	93.1424179077148	4.25	1,000+
46	34.1306266784668	71.2916641235352	48.9551086425781	4.64948463439941	5,000+
53	28.7268314361572	74.5416641235352	63.4152488708496	4.11764717102051	10,000+
84	92.0454559326172	81.0416641235352	77.4616241455078	4.5153374671936	100,000+
77	79.3181838989258	78.125	73.2352905273438	5	1,000+
54	32.9863357543945	70	70.7004623413086	3.94736838340759	10,000+
42	27.491174697876	69.5681838989258	48.0998458862305	4.10784292221069	100,000+
79	82.526481628418	81.0416641235352	73.1553115844727	4.28494453430176	10,000,000+
71	60.2162399291992	79.1477279663086	79.4117660522461	4.17821788787842	500,000+
43	19.9555015563965	65.625	57.8715171813965	4.09756088256836	500+
47	22.4161510467529	73.75	54.419506072998	4.5224986076355	5,000,000+
74	61.8017158508301	83.9583358764648	79.2524490356445	4.42913055419922	50,000,000+
76	82.5	74.5416641235352	67.786376953125	4.57320928573608	1,000,000+
80	81.1538467407227	86.875	72.9334335327148	4.70059871673584	1,000,000+
60	50.0634803771973	81.0416641235352	52.7244567871094	4.73101806640625	10,000,000+
68	46.4880523681641	83.9583358764648	81.1532516479492	4.56334590911865	10,000,000+
64	60.3596649169922	79.5833358764648	53.2469024658203	4.3499999046326	10,000+
78	88.4358139038086	75.9659118652344	64.8722915649414	3.39473676681519	5,000+
67	67.1581726074219	56.5	72.2368392944336	4.57711458206177	100,000+
63	45.1418952941895	81.0416641235352	69.2750244140625	4.6579966545105	5,000,000+
82	82.5	79.5833358764648	84.5942993164062	2.38356161117554	100,000+
59	38.2722854614258	77.7272720336914	69.006706237793	4.65000009536743	50,000+
54	45.6049308776855	78.125	40.4024772644043	3.9038462638855	10,000+
74	74.4230804443359	76.6666641235352	70.7159423828125	4.84999990463257	100,000+
82	88.863639831543	78.125	75.3673248291016	4.82352924346924	5,000+
54	33.170783996582	79.3181838989258	63.6732444763184	3.710000038147	50,000+
46	36.5169906616211	74.2083358764648	42.794116973877	4.56421995162964	100,000+
49	23.980583190918	73.0833358764648	59.4078941345215	4.46376800537109	100,000+
52	39.7837600708008	71.2272720336914	50.3489418029785	4.3542857170105	100,000+
68	55.666374206543	68.7083358764648	84.6875	3.62424230575561	500,000+
68	76.162841796875	81.0416641235352	45.3444290161133	3.8199999332428	100,000+
66	57.2572822570801	69.636360168457	74.7971496582031	4.40999984741211	100,000+
85	90.5769195556641	81.0416641235352	81.6602172851562	4.34146356582642	10,000+
54	35.366283416748	75.8333358764648	63.8428802490234	3.5699999332428	10,000+
64	76.136360168457	45.3636360168457	65.8075332641602	4.75	5,000+
73	82.5	69.636360168457	65.316047668457	4.02525234222412	500,000+
72	80.9090881347656	71.2272720336914	62.4651718139648	4.43518495559692	500,000+
46	23.980583190918	77.7272720336914	42.9050559997559	2.71293807029724	500,000+
51	33.4730796813965	75.2083358764648	50.0322494506836	4.66666650772095	1,000+
64	46.7677993774414	81.0416641235352	80.4721374511719	4.77192974090576	1,000+
52	30.3706970214844	72.9166641235352	65.3947372436523	3.66666674613953	5,000+
55	32.5205383300781	71.625	68.1662826538086	4.64625835418701	50,000+
57	49.2762565612793	74.4090881347656	48.6861457824707	4.86308479309082	500,000+
47	19.2608127593994	66.4545440673828	63.6732444763184	4.22222232818604	10,000+
46	16.1054725646973	66.4545440673828	66.5241241455078	4.05000019073486	50,000+
42	21.4904708862305	56.6022720336914	60.7701225280762	4.29629611968994	1,000+
77	82.526481628418	85.6818161010742	61.8311386108398	4.66666650772095	500+
67	45.8980598449707	79.1477279663086	87.8289489746094	4.11999988555908	100,000+
77	76.136360168457	79.5833358764648	75.2141418457031	4.25531911849976	10,000+
60	52.601131439209	76.136360168457	62.1323547363281	4.43333339691162	1,000+
55	48.0935554504395	66.3181838989258	59.2982444763184	4.80000019073486	1,000+
64	55.666374206543	75.2083358764648	65	4.48999977111816	50,000+
48	36.9571914672852	80.9090881347656	38.6764717102051	4.71111106872559	10,000+
66	69.7727279663086	79.5833358764648	46.2312965393066	4.44444465637207	1,000+
75	69.8786392211914	83.9583358764648	74.2956619262695	4.67572355270386	10,000,000+
66	69.7727279663086	76.6666641235352	49.2401962280273	4.10714292526245	10,000+
72	82.526481628418	73.0833358764648	57.1749229431152	4.52941179275513	1,000+
82	91.0284042358398	71.4583358764648	76.861457824707	4.41795253753662	500,000+
42	12.9501323699951	68.7083358764648	52.8037910461426	4.16666650772095	50,000+
58	47.7118263244629	76.136360168457	54.3879013061523	4.15000009536743	10,000+
77	88.863639831543	72.9166641235352	66.756965637207	3.87413787841797	500,000+
74	85.6818161010742	79.3181838989258	54.1498985290527	4.875	100+
60	56.2709617614746	75.2083358764648	51.8846740722656	4.51999998092651	50,000+
73	76.136360168457	77.7272720336914	62.6231956481934	3.09523820877075	10,000+
72	76.136360168457	81.0416641235352	57.7928276062012	4.10891103744507	100,000+
74	76.162841796875	79.5833358764648	65.743034362793	4.46000003814697	50,000+
65	64.7002944946289	66.9166641235352	65.1573791503906	3.4300000667572	100,000+
63	47.7383041381836	76.6666641235352	68.2346496582031	3.79310345649719	10,000+
66	69.8786392211914	76	50.3328170776367	4.53527688980103	1,000,000+
77	82.526481628418	83.9583358764648	63.6687316894531	4.65999984741211	50,000+
81	84.5469284057617	75.8333358764648	78.5719833374023	4.21052646636963	1,000+
68	59.7644729614258	76.6666641235352	72.0626907348633	4	5,000+
54	36.3526039123535	64.1666641235352	73.5635986328125	4.65074634552	500,000+
58	41.3746681213379	76.6666641235352	63.0985565185547	4.59241199493408	10,000,000+
67	75.3061981201172	73.0833358764648	48.5274772644043	4.69178199768066	10,000,000+
72	72.9545440673828	79.5833358764648	66.4241485595703	4.33252429962158	100,000+
47	16.1054725646973	69.6022720336914	65	4.58536577224731	1,000+
54	41.3746681213379	76.6666641235352	48.9235038757324	4.66552829742432	10,000,000+
80	72.9810256958008	78.125	92.7247772216797	4.15999984741211	10,000+
44	11.3592233657837	67.25	63.6732444763184	4.43548393249512	10,000+
49	35.0904693603516	68.7083358764648	46.6273231506348	4.53999996185303	10,000+
43	17.6699028015137	70.1666641235352	50.3805465698242	4.49629020690918	500,000+
63	50.8936462402344	69.636360168457	72.6096496582031	4.77777767181396	1,000+
60	53.3854713439941	79.5833358764648	54.2608375549316	1	100+
55	28.7268314361572	74.5416641235352	70.4221496582031	4.07999992370605	10,000+
44	28.5517807006836	68.375	52.5503082275391	4.63000011444092	1,000+
54	33.170783996582	72.9166641235352	68.8789978027344	4.4761905670166	10,000+
56	40.8919906616211	81.0416641235352	64.206657409668	4.33333349227905	1,000+
75	75.3061981201172	81.0416641235352	69.0054168701172	3.98000001907349	10,000+
32	13.5812005996704	63.1363639831543	42.3510055541992	2.33333325386047	1,000+
56	46.1209182739258	82.5	41.9549789428711	4.72277212142944	10,000+
71	79.8076934814453	81.0416641235352	49.3034057617188	3.89000010490417	50,000+
59	30.7113513946533	75.2083358764648	81.9453048706055	2.861111164093	1,000+
48	24.9669017791748	64	74.7971496582031	3.7599999904633	100,000+
61	46.6565551757812	75.8333358764648	69.8451995849609	2.59999990463257	100+
34	15.7342233657837	62.5416679382324	46.7376174926758	4.28125	10,000+
34	14.2122678756714	65.4583358764648	46.0565032958984	2.33333325386047	1,000+
48	20.7827663421631	79.5833358764648	71.0332794189453	4.40000009536743	100,000+
51	35.0375099182129	76	46.5479888916016	4.36695289611816	100,000+
44	53.693733215332	74.2083358764648	5.13157892227173	4.4200000762939	5,000+
55	35.8859214782715	79.5833358764648	72.0781707763672	4.28272247314453	500,000+
58	42.9390983581543	69.636360168457	65	1.6666666269302	500+
53	30.0101127624512	81.0416641235352	64.0170288085938	2.9300000667572	50,000+
47	34.7927551269531	70	38.7396812438965	4.25577259063721	5,000,000+
58	42.9390983581543	69.636360168457	65	4.55000019073486	10,000+
67	60.4390983581543	85.4166641235352	58.2043342590332	5	5,000+
88	85.7082977294922	85.4166641235352	93.1424179077148	3	1,000+
81	85.6818161010742	82.5	74.7971496582031	3	5,000+
56	46.1473960876465	73.0833358764648	51.2990188598633	3.6039605140686	50,000+
77	79.8076934814453	78.125	71.2229080200195	4.88235282897949	1,000+
57	28.7268314361572	81.0416641235352	69.4336929321289	3.02999997138977	10,000+
61	33.4995574951172	77.7272720336914	79.5997772216797	4.49100255966187	500,000+
70	60.4390983581543	74.5416641235352	79.6491241455078	4.06912422180176	100,000+
46	38.5481033325195	65.4583358764648	44.837459564209	4.25531911849976	1,000+
77	77.9629592895508	70.1666641235352	81.9298248291016	4.58769750595093	1,000,000+
46	11.3592233657837	68.7083358764648	70.0515975952148	4.7016773223877	500,000+
60	41.1253318786621	83.9583358764648	68.6416397094727	2.90301012992859	100,000+
76	84.5469284057617	75.2083358764648	63.8112754821777	4.15789461135864	10,000+
45	15.8607168197632	67.0833358764648	60.2476768493652	3.94285702705383	1,000+
46	22.1713962554932	58.625	65.71142578125	3.70000004768372	10,000+
62	53.9960289001465	69.636360168457	64.1036148071289	5	100+
48	16.1054725646973	72.9166641235352	65	4.75	1,000+
54	33.4995574951172	80.9090881347656	71.888542175293	2.06666660308838	1,000+
75	82.5	79.3181838989258	59.0595970153809	4.63636350631714	500+
74	81.630256652832	74.375	63.5732727050781	4.6100001335144	10,000+
62	49.302734375	74.5416641235352	67.3742294311523	4.35443019866943	1,000,000+
45	11.3592233657837	71.2272720336914	62.1323547363281	4.0149998664856	100,000+
66	55.666374206543	75.2083358764648	70.7798004150391	3.9272727966309	5,000+
67	58.8217124938965	76	67.7702560424805	4.58641195297241	10,000,000+
49	16.1054725646973	68.7083358764648	72.838623046875	4.77272748947144	10,000+
57	30.0101127624512	77.2916641235352	80.9791030883789	3.76086950302124	5,000+
56	47.7118263244629	83.9583358764648	37.4729118347168	4.43150663375854	100,000+
64	44.5564880371094	79.5833358764648	75.2934722900391	4.29674816131592	100,000+
44	19.2608127593994	73.75	48.4481430053711	4.05555534362793	5,000+
68	53.6818504333496	78.125	76.5286407470703	4.210000038147	5,000+
51	38.5481033325195	69.8333358764648	58.9015731811523	4.21633148193359	1,000,000+
83	90.4810256958008	81.0416641235352	75.9375	4.49763011932373	50,000+
73	83.8461532592773	69.6022720336914	62.6548004150391	3.71428561210632	1,000+
83	95.2537536621094	76	72.2213592529297	2.3333332538605	1,000+
76	76.6666641235352	72.9545440673828	77.5903015136719	3.17307686805725	10,000+
76	71.8657684326172	75.9659118652344	82.4067993164062	5	100+
59	31.9351272583008	68.5416641235352	83.9309234619141	4.31818199157715	1,000+
68	62.2204246520996	71.2916641235352	75.847526550293	4.30000019073486	1,000,000+
79	81.9543304443359	81.0416641235352	72.4264678955078	5	100,000+
59	42.9390983581543	76.136360168457	63.2881851196289	4.52500009536743	5,000+
47	25.3267364501953	79.5833358764648	43.0630798339844	4.44347810745239	50,000+
75	83.2506256103516	72.9166641235352	64.0325088500977	3.21875	5,000+
48	18.5605735778809	73.75	70.3289489746094	2.66000008583069	100,000+
42	14.2122678756714	69.8333358764648	70.3289489746094	4.23767995834351	1,000,000+
46	14.5145635604858	68.5416641235352	65	4.3499999046326	10,000+
30	13.5812005996704	59.2916679382324	39.1834373474121	3.96000003814697	100,000+
31	9.16372489929199	71.2916641235352	40.9094429016113	4.71818161010742	1,000+
38	16.1054725646973	65.7916641235352	39.2627716064453	4.28000020980835	10,000+
61	77.7272720336914	74.5416641235352	24.4698143005371	4.42465734481812	1,000+
41	14.5145635604858	68.7083358764648	47.7360687255859	4.6039605140686	10,000+
55	28.7268314361572	78.125	68.1414489746094	4.73684215545654	1,000+
54	34.1306266784668	72.75	75.1509323120117	3.74074077606201	10,000+
72	75.3061981201172	68.0416641235352	73.1075820922852	4.53747844696045	10,000,000+
36	12.1864891052246	55.375	61.7995338439941	4.67952537536621	50,000+
71	71.2247924804688	71.625	69.3382339477539	4.6637749671936	5,000,000+
51	27.1359214782715	71.625	62.9876174926758	4.89420652389526	10,000,000+
64	71.8657684326172	70	46.5479888916016	4.55555534362793	1,000+
48	17.6699028015137	71.2272720336914	63.7664489746094	4.19999980926514	50,000+
83	90.4545440673828	77.7272720336914	77.5548248291016	3.25	1,000+
82	91.4408645629883	77.2916641235352	71.4692993164062	3.83999991416931	50,000+
52	26.6756553649902	65.625	78.2391662597656	4.55405426025391	50,000+
31	25.9002647399902	79.5833358764648	6.33513927459717	4.42857122421265	100+
58	23.6013355255127	83.9583358764648	88.5177993774414	4.75856590270996	1,000,000+
48	24.9933795928955	78.125	56.8266258239746	3.70000004768372	50,000+
92	98.4090881347656	75.6666641235352	90.5766220092773	3.77172064781189	500,000+
67	57.6663055419922	75.8333358764648	75.1664123535156	2.77999997138977	10,000+
48	31.8821716308594	76.6666641235352	40.9255676269531	3.29411768913269	5,000+
78	78.461540222168	86.875	67.1207427978516	4.70370388031006	100,000+
53	36.1389083862305	63.6666679382324	65.3153991699219	4.80701732635498	50,000+
48	35.0904693603516	68.7083358764648	44.9167938232422	4.66336631774902	100,000+
63	46.1209182739258	75.2083358764648	73.75	4.80862045288086	100,000+
64	72.7777786254883	68.375	45.1857566833496	2.83999991416931	10,000+
70	82.5	81.0416641235352	41.3215942382812	4.69999980926514	10,000+
75	77.7272720336914	79.5833358764648	65.9017028808594	4.64077663421631	50,000+
89	97.3076934814453	83.9583358764648	82.6896286010742	3.8929660320282	50,000,000+
42	12.9501323699951	76.6666641235352	45.5185775756836	4.79434490203857	10,000,000+
46	11.3592233657837	76.6666641235352	62.0697898864746	4.02922773361206	1,000,000+
57	30.2912616729736	81.0416641235352	68.720329284668	4.79313945770264	5,000,000+
51	41.9865570068359	54.25	59.3762893676758	3.69230771064758	10,000+
57	35.8859214782715	72.75	81.1532516479492	4.7463493347168	50,000,000+
55	30.6729927062988	81.0416641235352	78.0495376586914	4.40000009536743	10,000+
59	44.5300102233887	65	72.2052383422852	5	10+
76	79.3181838989258	79.3181838989258	68.2456130981445	3.26376819610596	100,000+
71	80.9962005615234	71.4583358764648	54.0866889953613	1.89999997615814	10,000+
76	79.3181838989258	77.5909118652344	71.4692993164062	4.11999988555908	10,000+
83	87.2727279663086	72.8181838989258	87.9221496582031	4.11764717102051	10,000+
66	64.0309906005859	81.0416641235352	52.2174911499023	4.40302848815918	1,000,000+
67	51.8726654052734	82.5	72.3632583618164	3.88888883590698	100+
86	86.6681365966797	78.75	90.7352905273438	4.73000001907349	5,000+
57	49.4965858459473	67.0833358764648	60.7701225280762	4.18279552459717	100,000+
81	83.9158554077148	79.5833358764648	76.5131607055664	2.82905983924866	100,000+
68	77.7272720336914	79.3181838989258	43.7764434814453	5	1,000+
47	29.365198135376	67.25	48.6068115234375	4.00795841217041	1,000,000+
61	40.1773719787598	74.5416641235352	73.7886962890625	4.05405426025391	10,000+
78	81.9543304443359	70	79.6013946533203	4.14285707473755	500+
67	45.8980598449707	80.2083358764648	88.6764678955078	4.65217399597168	1,000+
52	21.4138355255127	83.9583358764648	72.2523193359375	4.5858359336853	10,000,000+
79	82.4575271606445	80.9090881347656	73.5835876464844	2.78431367874146	10,000+
76	79.3181838989258	82.5	65	4.03999996185303	100,000+
54	31.8821716308594	70.8333358764648	66.9311141967773	3.70000004768372	5,000+
36	24.3358345031738	63.1363639831543	35.7623825073242	4.73913049697876	1,000+
51	38.5481033325195	69.6022720336914	53.4210510253906	3.875	10,000+
40	14.5145635604858	69.636360168457	43.0637245178223	4.5	100,000+
71	76.136360168457	69.6022720336914	65	4.0599999427795	50,000+
91	92.7083358764648	87.2727279663086	90.7352905273438	4.5	1,000+
62	68.0119171142578	72.9166641235352	45.5185775756836	4.03000020980835	10,000+
46	30.3442192077637	76.6666641235352	35.5882339477539	4.28169012069702	1,000+
66	57.1035614013672	85.4166641235352	67.1052627563477	3.81884050369263	100,000+
66	54.5649757385254	71.625	76.8769378662109	4.3982949256897	1,000,000+
67	54.5649757385254	78.125	72.4264678955078	4.3982949256897	1,000,000+
69	79.5408554077148	69.8333358764648	51.5208969116211	3.93676972389221	500,000+
26	9.16372489929199	68.375	27.3839015960693	4.57057046890259	100,000+
48	16.1054725646973	71.2272720336914	66.6627960205078	3.875	500+
77	77.7272720336914	80.9090881347656	72.9179534912109	3.30555558204651	10,000+
41	11.3592233657837	78.125	42.6993026733398	4.4017858505249	100,000+
51	40.1773719787598	79.5833358764648	38.3436546325684	3.22222232818604	1,000+
78	84.7292785644531	73.75	72.9179534912109	3.1900000572205	10,000+
77	85.6818161010742	71.625	71.5557250976562	3.92285084724426	100,000,000+
96	98.5416641235352	92.7083358764648	94.8529434204102	5	500+
40	22.8721675872803	71.2916641235352	47.2445831298828	4.32000017166138	5,000+
36	12.7053775787353	65.125	38.3436546325684	4.67153263092041	50,000+
42	35.0904693603516	42.5416679382324	51.220329284668	3.98000001907349	100,000+
44	18.327449798584	68.375	69.6710510253906	4.69306945800781	10,000+
48	14.5145635604858	74.5454559326172	65	4.3285975456238	1,000,000+
54	35.6758766174316	78.125	52.7244567871094	4.20454549789429	1,000,000+
45	17.6699028015137	65.7916641235352	61.5953941345215	3.75999999046326	10,000+
78	90.4545440673828	56.5	83.1965942382812	4	1,000+
62	65.699836730957	69.8333358764648	49.4620742797852	4.54545450210571	1,000+
81	88.863639831543	76.136360168457	75.8442993164062	5	5,000+
74	77.7272720336914	72.9545440673828	70.4221496582031	4.44444465637207	10,000+
59	33.4995574951172	79.5833358764648	71.9678802490234	3.96666669845581	1,000+
77	77.7272720336914	82.5	70.6211318969727	4.5	10,000+
80	84.7292785644531	80.375	73.2817306518555	3.52203392982483	500,000+
70	66.6173858642578	75.2083358764648	69.354362487793	4.28712892532349	10,000+
53	35.0904693603516	75.2083358764648	55.971363067627	4.63366317749023	5,000+
81	69.9215850830078	76.6666641235352	99.3366241455078	3.98000001907349	10,000+
56	35.0375099182129	74.4090881347656	65.3947372436523	3.54545450210571	1,000+
41	20.8252429962158	71.625	38.8506202697754	4.28000020980835	10,000+
39	20.8252429962158	68.0454559326172	35.7623825073242	4.30693054199219	50,000+
80	84.5469284057617	70.9583358764648	79.0944290161133	4.47557783126831	10,000,000+
72	61.5090751647949	81.0416641235352	80.5198669433594	3.8923077583313	100,000+
56	32.9863357543945	78.125	72.4109878540039	4.88235282897949	100+
64	42.7162399291992	86.875	77.2097549438477	4.41584157943726	50,000+
62	79.8076934814453	53.5833320617676	45.5340576171875	3.09999990463257	1,000+
82	94.1666641235352	75.8333358764648	68.1346740722656	4.5368504524231	500,000+
81	90.5769195556641	75.2083358764648	75.325080871582	4.51782703399658	100,000+
70	64.1477890014648	83.9583358764648	67.9760055541992	4.42801666259766	10,000,000+
56	35.4457206726074	72.75	78.4133148193359	4.0482611656189	1,000,000+
56	40.9344673156738	79.5833358764648	65.9171829223633	4.60664033889771	1,000,000+
75	74.5719299316406	79.5833358764648	69.6710510253906	4.79896926879883	100,000+
26	7.1379451751709	42.375	46.7221374511719	3.7999999523163	10,000+
62	57.2572822570801	75.2083358764648	55.0212860107422	4.22222232818604	10,000+
85	92.0454559326172	75.6666641235352	80.456657409668	3.77272725105286	10,000+
66	54.5649757385254	78.125	69.7503890991211	4	50,000+
47	22.4161510467529	65.7916641235352	59.7407112121582	4.71314287185669	50,000,000+
50	31.8821716308594	73.0833358764648	51.6950454711914	4.58695650100708	100,000+
71	72.9545440673828	69.636360168457	68.8048248291016	2.45454549789429	1,000+
78	72.9810256958008	83.9583358764648	79.8864822387695	3.1875	5,000+
79	92.0454559326172	72.75	61.6099052429199	3.1666667461395	1,000+
45	17.6699028015137	78.125	48.2423896789551	4.61089420318604	5,000,000+
46	16.1054725646973	68.011360168457	65	4.11764717102051	5,000+
52	40.7807426452637	80.9090881347656	51.3622283935547	3.20000004768372	1,000+
85	90.5769195556641	79.5833358764648	81.4860687255859	3.42105269432068	5,000+
53	14.5145635604858	78.125	79.4427261352539	4.0460786819458	100,000,000+
80	79.3181838989258	82.5	77.4616241455078	4.48387098312378	10,000+
69	63.5150032043457	83.9583358764648	61.6253852844238	4.76477813720703	100,000+
40	12.9501323699951	52.125	63.5732727050781	4.34426212310791	1,000+
39	20.8252429962158	58.625	43.4597511291504	4.71806144714355	100,000+
49	47.7118263244629	80.9090881347656	19.2272968292236	4.40999984741211	10,000+
44	33.8666915893555	69.6022720336914	31.4860687255859	4.74074077606201	1,000,000+
40	16.1054725646973	75.2083358764648	37.7896041870117	4.79977560043335	1,000,000+
75	75.3061981201172	74.5416641235352	76.322883605957	4.85341501235962	1,000,000+
53	32.5397186279297	83.9583358764648	67.4690399169922	4.76237630844116	10,000+
60	46.7677993774414	72.75	73.6145477294922	4.55882358551025	1,000+
60	50.4094543457031	71.1931838989258	65	4.57999992370605	50,000+
66	52.4845542907715	76.136360168457	74.7039489746094	3.42857146263123	10,000+
48	16.1054725646973	72.9545440673828	64.1286087036133	4.31433534622192	5,000,000+
75	80.5555572509766	79.5833358764648	61.9582061767578	3	10,000+
57	33.4995574951172	67.9772720336914	87.8289489746094	1.97500002384186	5,000+
55	38.2722854614258	81.0416641235352	65.7275543212891	2.58354759216309	500,000+
42	19.2608127593994	75.2083358764648	39.3575859069824	4.02150535583496	5,000+
76	82.5	72.9545440673828	69.2750244140625	4.56097555160522	1,000+
47	30.2912616729736	74.5416641235352	42.7470321655273	4.42307710647583	10,000+
84	85.1923065185547	85.6818161010742	81.865966796875	4.26999998092651	50,000+
50	29.0820827484131	74.2083358764648	70.1780166625977	3.44554448127747	10,000+
53	37.8772239685059	79.5833358764648	54.434986114502	4.51409244537354	1,000,000+
46	27.8729038238525	78.125	54.0866889953613	3.71000003814697	10,000+
75	73.9600448608398	81.0416641235352	69.3382339477539	4.80789232254028	5,000,000+
52	35.0904693603516	67.0833358764648	59.2982444763184	4.48999977111816	10,000+
55	38.5481033325195	68.375	68.2346496582031	3.57777786254883	10,000+
59	56.496410369873	71.2916641235352	55.2902488708496	3.92273211479187	10,000,000+
55	39.5344200134277	71.1931838989258	65.2360687255859	4.78589153289795	1,000,000+
65	43.851131439209	86.875	86.6331253051758	3.75	500,000+
53	28.7268314361572	80.9090881347656	57.5232200622559	4.53846168518066	100+
55	34.2313919067383	79.5833358764648	66.5828170776367	3.91666674613953	1,000+
74	78.0825271606445	79.5833358764648	61.9736824035645	3.73684215545654	1,000+
74	79.3446578979492	61.5416679382324	77.890869140625	3.34482765197754	1,000+
52	34.4275894165039	71.2916641235352	68.1191940307617	3.78054571151733	1,000,000+
85	94.1666641235352	86.875	68.3088226318359	3.08043885231018	500,000+
60	57.2572822570801	71.625	51.4576873779297	4.19999980926514	1,000+
75	85.7082977294922	76	59.2982444763184	5	100+
61	41.1253318786621	82.5	74.2956619262695	4.16614437103271	500,000+
61	47.7118263244629	74.4090881347656	66.8201751708984	4.3600001335144	10,000+
67	65.797233581543	68.0416641235352	66.345458984375	4.04819297790527	10,000+
82	92.0454559326172	77.4583358764648	71.809211730957	4.32914066314697	500,000+
37	16.6039638519287	70	39.705883026123	4.74431800842285	5,000,000+
68	87.2727279663086	71.2272720336914	37.8689384460449	4.64930534362793	500,000+
80	88.8901138305664	82.5	64.3653259277344	4.88571405410767	1,000+
44	27.1359214782715	70.1666641235352	40.6088752746582	4.879310131073	1,000+
70	58.7422752380371	82.5	72.7592849731445	4.5148515701294	50,000+
60	46.1473960876465	68.011360168457	69.6710510253906	3	100+
62	40.9344673156738	79.5833358764648	78.2391662597656	4.15000009536743	100,000+
65	47.9611663818359	75.2083358764648	78.8570709228516	4.4269552230835	50,000,000+
80	82.5	81.0416641235352	75.2934722900391	3.42857146263123	1,000+
76	76.136360168457	83.9583358764648	67.6122283935547	4.47706842422485	10,000,000+
55	48.8147239685059	81.0416641235352	43.4752311706543	4.07352924346924	5,000+
79	92.0454559326172	82.5	58.1095199584961	4.19999980926514	1,000+
82	87.8846130371094	81.0416641235352	76.7027893066406	3.79591846466064	5,000+
51	31.9086494445801	67.25	58.6642150878906	4.5	100+
56	42.3503227233887	83.9583358764648	60.9442710876465	4.48148155212402	1,000,000+
63	37.022029876709	81.0416641235352	78.6984024047852	4.57000017166138	10,000+
51	22.4161510467529	74.5416641235352	64.7613525390625	4.91505813598633	50,000,000+
94	98.5416641235352	84.5833358764648	94.8529434204102	3.75	10,000+
78	80.3651351928711	74.2083358764648	75.4837493896484	3.40000009536743	500+
58	42.9655799865723	76.6666641235352	60.0890083312988	4.72307682037354	50,000+
80	82.526481628418	81.0416641235352	74.2640609741211	4.4417405128479	10,000,000+
33	15.1456308364868	32.1931800842285	61.2770881652832	4.43246173858643	500,000+
79	83.9583358764648	81.0416641235352	68.9899368286133	4.35259437561035	100,000+
58	43.3327102661133	78.125	58.3784828186035	4.68356084823608	1,000,000+
45	42.8696784973145	62.2083320617676	32.1826629638672	4.48046875	100,000+
69	63.5414810180664	78.125	65.7275543212891	4.59574460983276	100,000+
62	55.666374206543	73.0833358764648	59.2982444763184	3.625	1,000+
67	55.0280075073242	81.0416641235352	67.4535598754883	4.65250492095947	10,000,000+
73	78.0654449462891	71.4583358764648	65.2360687255859	3.92857146263123	5,000+
49	33.8666915893555	70.1666641235352	49.3034057617188	4.74858427047729	5,000,000+
68	72.9810256958008	78.125	49.8103713989258	4.7142858505249	10,000+
53	44.9117393493652	48.3409080505371	69.6710510253906	4.84389495849609	500,000+
39	10.7281551361084	78.125	58.6924324035645	3.81944441795349	10,000+
57	32.3381881713867	86.875	70.7004623413086	3.88436841964722	100,000+
57	36.5169906616211	72.75	80.963623046875	4.57142877578735	1,000+
51	27.1359214782715	83.9583358764648	51.3622283935547	4.78780174255371	500,000+
69	76.136360168457	72.8181838989258	56.7634162902832	4.81571292877197	500,000+
50	30.317741394043	78.9166641235352	47.8940925598145	4.63169479370117	10,000,000+
57	31.9351272583008	79.1818161010742	69.2982482910156	5	50+
52	33.7540435791016	69.8333358764648	70.8746109008789	3.73684215545654	1,000+
58	46.0942573547363	74.2083358764648	66.756965637207	4.53689050674438	5,000,000+
62	59.2444076538086	79.5833358764648	52.7244567871094	2.65000009536743	10,000+
81	87.8846130371094	70.1666641235352	82.3413314819336	3.97000002861023	10,000+
45	33.8666915893555	32.625	70.6211318969727	4.3125	5,000+
46	30.3442192077637	70	42.3510055541992	4.06862735748291	100,000+
46	14.5145635604858	72.9545440673828	61.910472869873	4.18725681304932	5,000,000+
75	79.3181838989258	76.6666641235352	67.5328979492188	3.83606553077698	10,000+
60	49.1803588867188	78.125	56.3351402282715	4.63000011444092	10,000+
52	46.1038398742676	71.2916641235352	47.4187316894531	4.14569520950317	100,000+
53	35.6758766174316	73.75	56.68408203125	4.54285717010498	1,000+
54	23.980583190918	72.2916641235352	75.325080871582	4.37838697433472	100,000,000+
47	12.9501323699951	77.7272720336914	62.1013946533203	2.13000011444092	10,000+
46	19.2608127593994	67.0833358764648	59.2982444763184	3.36363625526428	1,000+
57	48.1836585998535	68.375	64.8722915649414	4.62271928787231	1,000,000+
55	41.5230598449707	78.125	57.3645515441895	4.07000017166138	10,000+
38	16.6039638519287	66.5833358764648	46.8962860107422	4.36842107772827	500+
46	27.1359214782715	78.125	37.6786651611328	4.01999998092651	10,000+
42	22.346981048584	68.5416641235352	49.8103713989258	4.15714263916016	10,000+
57	39.4336585998535	71.2916641235352	78.4133148193359	4.5	1,000+
55	32.3381881713867	76.6666641235352	71.7143936157227	4.16666650772095	1,000+
85	85.7082977294922	86.875	82.8482971191406	3.96273303031921	100,000+
60	53.1574516296387	68.011360168457	65.0464401245117	3.30100345611572	1,000,000+
50	27.491174697876	79.3181838989258	68.4829711914062	2.39000010490417	50,000+
61	42.9390983581543	79.5833358764648	67.8018569946289	4.03000020980835	50,000+
37	7.57281541824341	66.9166641235352	66.1390609741211	4.64361715316772	500,000+
60	34.7616958618164	75.8333358764648	86.2848281860352	4.39468669891357	1,000,000+
58	36.3526039123535	72.9166641235352	76.4022216796875	4.40999984741211	10,000+
32	16.1054725646973	68.7083358764648	16.455753326416	4.4252872467041	10,000+
75	82.526481628418	73.0833358764648	65.9539489746094	4.74506282806396	100,000+
77	88.2908554077148	68.375	64.206657409668	4.01315784454346	100,000+
74	53.9960289001465	88.3333358764648	86.4589767456055	4.27227735519409	100,000+
74	66.6173858642578	86.875	72.4264678955078	4.66666650772095	100+
79	90.8097991943359	69.5681838989258	65.7275543212891	4.69326257705688	10,000+
54	34.7616958618164	74.375	67.1052627563477	4.1875	5,000+
68	66.7233047485352	73.0833358764648	65.220588684082	3.40845060348511	5,000+
59	35.0375099182129	74.5416641235352	74.6284866333008	3.45000004768372	10,000+
38	16.1054725646973	70.1666641235352	36.6492500305176	4.63734579086304	10,000,000+
55	50.9201240539551	78.125	37.8212089538574	2.25	1,000+
87	86.8325271606445	81.0416641235352	89.8800277709961	2.85714292526245	1,000+
53	25.5714912414551	76.6666641235352	66.0913314819336	3.95098042488098	100,000+
40	11.3592233657837	65.625	52.4870986938477	4.48988962173462	1,000,000+
80	83.3831253051758	76	80.2031707763672	3.71428561210632	500+
58	35.0904693603516	78.125	67.4535598754883	4.11111116409302	1,000+
50	27.1888790130615	71.4583358764648	67.9450454711914	4.42000007629395	10,000+
77	85.7082977294922	78.125	65.8700942993164	3.29702973365784	50,000+
41	20.8252429962158	64.7272720336914	45.5185775756836	3.36999988555908	50,000+
32	14.8433361053467	67.0833358764648	27.209753036499	4.17663049697876	100,000+
62	38.2458076477051	71.625	83.5471496582031	4.32475900650024	100,000+
59	28.7268314361572	81.0416641235352	76.2435531616211	4.36153841018677	100,000+
73	72.9545440673828	78.125	69.1170043945312	4.31716394424438	1,000,000+
70	60.2162399291992	78.75	76.5608901977539	3.63414645195007	10,000+
78	73.7075271606445	80.9090881347656	83.1965942382812	4.52631568908691	1,000+
75	68.0366744995117	81.0416641235352	79.8864822387695	2.4285714626312	500+
54	39.8631935119629	66.386360168457	68.7216186523438	4.03999996185303	10,000+
73	82.526481628418	79.1818161010742	54.6091346740723	3.23214292526245	10,000+
75	80.9090881347656	76.136360168457	65	4.4285712242126	500+
78	76.6094131469727	83.9583358764648	75.5314788818359	3.75	100,000+
36	23.3759937286377	67.9772720336914	37.1400947570801	3.75	10,000+
68	54.0594673156738	82.5	81.3274002075195	3.63157892227173	1,000+
46	19.2608127593994	67.25	61.5937805175781	4.87965536117554	10,000,000+
47	18.6297435760498	70	68.9899368286133	4.01642322540283	5,000,000+
46	18.6297435760498	65.625	70.5417938232422	4.34324789047241	1,000,000+
55	55.666374206543	68.011360168457	40.9255676269531	4.888888835907	1,000+
77	79.3181838989258	76	73.6567993164062	4.27586221694946	5,000+
78	72.9915084838867	79.5833358764648	85.7778625488281	3.86999988555908	10,000+
88	91.25	86.875	81.8343658447266	3.14285707473755	10,000+
60	38.6063919067383	78.125	76.7027893066406	3.82999992370606	50,000+
54	57.7203140258789	57	45.5185775756836	3.90909099578857	1,000+
38	28.7268314361572	53.3181800842285	36.3325576782227	4.59999990463257	5,000+
81	86.0754318237305	81.0416641235352	73.6145477294922	2.625	10,000+
48	19.2608127593994	77.7272720336914	57.8560371398926	1.35643565654755	50,000+
44	34.7446174621582	65.625	41.3215942382812	3.91000008583069	100,000+
58	50.5265121459961	50.6666679382324	74.1053924560547	3.27083325386047	10,000+
76	73.9408645629883	71.4583358764648	81.7079467773438	3.70731711387634	1,000+
53	29.3843784332275	75.8333358764648	68.3088226318359	4.25274705886841	100,000+
70	71.5331726074219	72.75	65.5688858032227	3.21052622795105	10,000+
68	76.162841796875	69.636360168457	53.9918746948242	3.92307686805725	1,000+
73	78.0654449462891	83.9583358764648	57.5232200622559	4.61369562149048	1,000,000+
72	73.9600448608398	82.5	59.7561912536621	3.77999997138977	5,000+
42	26.0445880889893	71.2916641235352	50.6656341552734	3.2142856121063	5,000+
50	35.8434448242188	69.8333358764648	61.815013885498	3.25999999046326	100,000+
62	42.7162399291992	74.375	79.6168746948242	4.6261682510376	100,000+
69	58.6463775634766	78.125	74.5807571411133	4.5555553436279	1,000+
64	77.7272720336914	70.1666641235352	40.7507743835449	3.125	1,000+
71	71.363639831543	69.636360168457	70.4221496582031	3.10999989509583	10,000+
64	69.799201965332	71.363639831543	48.0843658447266	3.71428561210632	100+
48	28.2866287231445	74.2083358764648	62.9876174926758	4.5554666519165	1,000,000+
73	76.136360168457	82.5	58.0301856994629	4.52941179275513	1,000+
77	75.5317764282227	75.8333358764648	78.7461318969727	4.79230785369873	500,000+
68	76.136360168457	74.5416641235352	51.6950454711914	4.72198295593262	500,000+
45	14.5145635604858	64.8295440673828	65	4.514669418335	5,000,000+
62	50.8936462402344	75.2083358764648	65	4.5	5,000+
54	46.1209182739258	71.363639831543	46.3106307983398	4	1,000+
61	50.8936462402344	69.636360168457	65	4.5555553436279	1,000+
74	66.7233047485352	83.9583358764648	74.4698104858398	4.42574262619019	10,000+
60	47.7118263244629	72.2916641235352	64.3498458862305	3.91666674613953	10,000+
66	63.5944404602051	75.2083358764648	60.0890083312988	4.577956199646	10,000,000+
77	87.2727279663086	78.9166641235352	61.4357566833496	4.22872352600098	100,000+
81	85.7407379150391	80.2083358764648	74.1215133666992	3.12797617912292	5,000,000+
62	54.0754623413086	68.011360168457	65	1.89583337306976	10,000+
77	90.8695678710938	72.9166641235352	59.6142921447754	3.14000010490417	50,000+
71	85.6818161010742	52.125	71.8098526000977	4.0799999237061	10,000+
72	79.3446578979492	71.4583358764648	63.0985565185547	4.47844839096069	100,000+
65	54.0754623413086	84.0909118652344	59.2982444763184	3.73469376564026	10,000+
68	80.9355697631836	74.5416641235352	45.0116081237793	4.41666650772095	500,000+
78	75.4728546142578	83.9583358764648	75.325080871582	3.6800000667572	10,000+
51	19.2608127593994	78.125	66.1558303833008	2.24000000953674	5,000+
75	75.3061981201172	81.0416641235352	67.6277084350586	4.68025922775269	10,000,000+
51	28.7268314361572	76.136360168457	55.8133392333984	5	100+
51	25.5714912414551	71.625	63.6732444763184	4.3675799369812	100,000+
87	93.6210021972656	83.9583358764648	80.4721374511719	4.80999994277954	50,000+
81	93.2692337036133	81.0416641235352	65.0464401245117	4.35562753677368	10,000,000+
80	81.1538467407227	83.9583358764648	75.9268569946289	4.48148155212402	1,000+
62	55.1420364379883	75.8333358764648	61.2770881652832	4.59999990463257	10,000+
74	76.136360168457	76.136360168457	68.6416397094727	4.16666650772095	100+
59	50.8936462402344	78.125	50.3328170776367	4.61999988555908	10,000+
75	84.9303512573242	72.75	59.7407112121582	4.03999996185303	5,000+
34	18.6297435760498	64	30.80495262146	4.19676542282104	500,000+
56	34.1306266784668	80.9090881347656	76.9846496582031	3.66666674613953	1,000+
51	36.1389083862305	59.2916679382324	64.1279678344727	3.50694441795349	500,000+
23	7.57281541824341	50.1363639831543	31.4860687255859	4.66666650772095	500+
60	43.4002647399902	79.5833358764648	74.1847229003906	4.59090900421143	10,000+
66	57.5384292602539	83.9583358764648	62.1478309631348	4.18874168395996	1,000,000+
71	60.5107192993164	82.5	80.1238403320312	4.03732824325562	1,000,000+
58	46.9039916992188	71.4583358764648	63.1617660522461	4.46666669845581	5,000+
63	61.3386840820312	82.5	47.0859146118164	3.64179110527039	100,000+
68	64.8130187988281	74.2083358764648	70.1780166625977	4.44444465637207	1,000+
45	33.4995574951172	38.7272720336914	67.4071197509766	4	50,000+
78	81.8954086303711	79.5833358764648	70.7004623413086	4.50460577011108	1,000,000+
60	44.5300102233887	76.136360168457	65.1573791503906	5	1,000+
49	42.4066467285156	53.3181800842285	54.941951751709	4.40000009536743	1,000+
67	60.3596649169922	82.5	59.4078941345215	3.6800000667572	100,000+
68	60.3596649169922	82.5	65.220588684082	3.38000011444092	10,000+
75	64.0309906005859	83.9583358764648	80.8049545288086	4.62895917892456	500,000+
76	64.0309906005859	81.0416641235352	85.6037139892578	4.69963359832764	1,000,000+
81	89.7916641235352	79.5833358764648	68.6571197509766	4.52987003326416	50,000+
83	92.32470703125	85.4166641235352	66.9311141967773	4.59259271621704	1,000+
48	16.1054725646973	72.9545440673828	64.7781219482422	4.1100001335144	10,000+
67	72.9545440673828	72.8181838989258	54.419506072998	4.2033896446228	1,000+
50	38.2458076477051	67.0833358764648	49.3034057617188	4.5	1,000+
48	20.1516990661621	85.4166641235352	68.1346740722656	3	1,000+
86	85.1923065185547	82.5	89.7213592529297	4.01111125946045	10,000+
63	44.4822006225586	72.9166641235352	82.0085144042969	4.19999980926514	1,000+
41	14.8433361053467	72.7840881347656	53.912540435791	4.05999994277954	10,000+
60	60.4390983581543	79.3181838989258	40.6882095336914	3.9428570270538	5,000+
84	80.9991912841797	86.875	86.6331253051758	4.32000017166138	5,000+
62	72.1079177856445	60.0833320617676	49.3034057617188	3.72413802146912	5,000+
67	68.1818161010742	66.4583358764648	64.4446563720703	4.33462285995483	100,000+
45	16.1054725646973	63.2727279663086	66.2977294921875	4	1,000+
56	32.9863357543945	72.9166641235352	75.1664123535156	1.90476191043854	1,000+
42	42.4523544311523	44	39.3575859069824	2.80769228935242	10,000+
47	28.7268314361572	73.75	45.3444290161133	3.37413096427917	5,000,000+
75	79.3446578979492	77.4583358764648	66.5982971191406	4.01319551467896	10,000,000+
77	79.8076934814453	77.4583358764648	71.6505432128906	4.20469808578491	500,000+
78	85.7082977294922	83.9583358764648	63.3359146118164	4.05882358551025	1,000+
35	11.3592233657837	67.25	33.433952331543	4.01999998092651	10,000+
77	90.8695678710938	66.386360168457	59.2982444763184	5	100+
48	43.3327102661133	55.7083320617676	46.8962860107422	4.84931516647339	500+
79	75.3061981201172	85.4166641235352	76.5602416992188	4.38952875137329	1,000,000+
58	66.6968231201172	55.0416679382324	50.8397827148438	2.65000009536743	1,000+
47	31.4684467315674	72.9166641235352	48.6222915649414	4.64896154403687	10,000,000+
52	25.2002429962158	72.9166641235352	73.9628448486328	4.91776371002197	100,000,000+
31	14.8433361053467	65.625	27.73219871521	4.88995599746704	10,000,000+
80	90.9259262084961	76.6666641235352	67.6122283935547	4.79939651489258	100,000+
59	55.5869369506836	70.1666641235352	51.6795654296875	3.19354844093323	5,000+
76	76.136360168457	82.5	68.2456130981445	3.57723569869995	100,000+
85	91.2075271606445	71.2916641235352	85.2554168701172	3.90476179122925	500,000+
82	88.863639831543	87.2727279663086	68.2346496582031	4.32999992370605	50,000+
46	33.4995574951172	66.4204559326172	43.1430587768555	4.03999996185303	5,000+
65	89.7321090698242	79.5833358764648	17.1684722900391	3.71604943275452	50,000+
48	17.6699028015137	68.7083358764648	66.1390609741211	4.66336631774902	10,000+
41	16.1054725646973	60.0909080505371	53.7538681030273	4.19999980926514	10,000+
82	83.3831253051758	83.9583358764648	78.4133148193359	4.62256240844727	1,000,000+
64	41.9865570068359	71.625	85.4295654296875	4.74729824066162	5,000,000+
39	12.9501323699951	67.25	44.0931358337402	4.64705896377563	10,000+
54	38.8312187194824	78.125	51.3467483520508	3.6222221851349	1,000+
48	34.3297233581543	79.5833358764648	35.0812683105469	4.42857122421265	500+
36	11.3592233657837	70.1666641235352	35.9365310668945	4.66738843917847	1,000,000+
42	14.5145635604858	71.625	49.5568885803223	4.33611106872559	500,000+
54	27.1359214782715	70.8333358764648	73.7886962890625	4.59444522857666	1,000,000+
50	31.5798759460449	74.375	55.7972145080566	4.69999980926514	50,000+
55	45.9919815063477	64.7272720336914	63.6239051818848	4.80000019073486	500+
79	77.7537536621094	78.125	80.3125	4.72727251052856	1,000+
76	76.6666641235352	74.5454559326172	77.5903015136719	3.23000001907349	50,000+
56	31.9351272583008	70	72.6096496582031	4.76048898696899	1,000,000+
71	81.739128112793	66.4204559326172	58.8222389221191	4.12903213500977	500+
58	37.1480598449707	75.8333358764648	74.6439590454102	4.68578433990479	1,000,000+
63	47.7118263244629	76	69.1640853881836	4.77493667602539	10,000,000+
76	72.9810256958008	85.4166641235352	70.3676452636719	4.69030714035034	500,000+
62	47.7383041381836	71.625	71.366096496582	4.77104949951172	500,000+
27	12.9501323699951	32.4659080505371	39.8961563110352	4.1046509742737	10,000+
63	60.3596649169922	79.5833358764648	50.9984512329102	2.625	1,000+
65	57.7203140258789	71.625	66.9465942382812	4.82907772064209	5,000,000+
69	60.4126205444336	83.9583358764648	65.2360687255859	4.84087514877319	10,000,000+
45	14.8433361053467	70	70.3212051391602	4.88424253463745	5,000,000+
58	37.8320846557617	79.5833358764648	77.3684234619141	4.13907289505005	100,000+
63	44.5300102233887	72.2916641235352	77.3684234619141	4.84000015258789	1,000+
25	22.8721675872803	27.3863639831543	25.4992256164551	4.2399997711182	10,000+
27	24.9669017791748	66.386360168457	4.27631568908691	4.9375	100+
36	14.5145635604858	64.8295440673828	36.2693481445312	4.25	1,000+
70	71.7188873291016	71.2916641235352	67.6922073364258	4.5	100,000+
84	85.7407379150391	82.5	80.6462860107422	4.64460802078247	100,000+
66	90.4545440673828	51.4583320617676	47.0549545288086	3.81717443466186	500,000+
77	80.9991912841797	65.4583358764648	77.7167205810547	4.43534469604492	100,000+
64	37.022029876709	76.6666641235352	86.3048248291016	3.15625	1,000+
55	49.302734375	75.2083358764648	43.7764434814453	3	1,000+
48	35.0904693603516	68.7083358764648	43.3804168701172	4.26470565795898	5,000+
83	91.8385925292969	74.375	75.325080871582	3.90186905860901	100,000+
77	90.5769195556641	63.6666679382324	72.902473449707	3.2115385532379	100,000+
43	35.0904693603516	70.1666641235352	27.0356044769287	4.78260850906372	50,000+
64	49.0798759460449	82.5	72.5164489746094	3.99000000953674	50,000+
61	79.3446578979492	67.25	29.9496898651123	3.41000008583069	50,000+
75	75.4728546142578	81.0416641235352	67.8018569946289	4.21999979019165	10,000+
76	70.7872543334961	66.386360168457	90.6798248291016	5	500+
46	16.1054725646973	67.25	65	4.57081079483032	1,000,000+
60	66.6173858642578	65.625	46.5479888916016	3.45454549789429	5,000+
62	49.302734375	69.636360168457	72.6096496582031	4.23000001907349	10,000+
65	51.1003227233887	77.125	80.8049545288086	4.5	500+
51	38.0177993774414	71.2916641235352	60.5959739685059	4.80877733230591	100,000+
54	31.8821716308594	71.625	67.4535598754883	4.4686393737793	1,000,000+
67	55.0280075073242	78.125	70.8746109008789	4.53658533096313	50,000+
77	78.0654449462891	85.4166641235352	69.9877471923828	3.81818175315857	10,000+
81	82.5	83.9583358764648	77.0356063842773	4.61906576156616	10,000,000+
40	16.1054725646973	67.25	43.0637245178223	4.8049793243408	100,000+
49	19.2872905731201	76.6666641235352	59.8832550048828	3.43564367294311	10,000+
72	68.2082977294922	74.5416641235352	73.5513381958008	4.28356885910034	1,000,000+
55	30.7113513946533	78.125	65.3947372436523	3.77272725105286	10,000+
60	30.2912616729736	83.9583358764648	76.7189102172852	4.19954967498779	5,000,000+
70	76.136360168457	68.011360168457	65	5	100+
68	58.7687568664551	79.3181838989258	68.8789978027344	4.7142858505249	500+
59	38.5481033325195	75.2083358764648	77.4122772216797	4.60506343841553	100,000+
57	41.5230598449707	66.5833358764648	70.8746109008789	3.89189195632935	10,000+
28	26.2098579406738	38.1666679382324	19.9400157928467	4.95789480209351	100+
77	83.9158554077148	74.2083358764648	67.4535598754883	3.63366341590881	500,000+
58	38.6063919067383	72.9166641235352	75.4992294311523	3.69230771064758	5,000+
58	47.2981033325195	65.4583358764648	70.2257461547852	4.2153844833374	50,000+
68	69.9051208496094	74.5416641235352	59.2982444763184	4.80000019073486	10,000+
50	39.5344200134277	48.375	66.9465942382812	3.90476179122925	1,000+
71	72.6086959838867	77.7272720336914	63.0192222595215	3.98000001907349	50,000+
71	68.0119171142578	75.8333358764648	70.0193481445312	4.66625785827637	500,000+
35	9.16372489929199	63.2045440673828	59.2982444763184	5	10+
48	28.7268314361572	74.5416641235352	46.4686546325684	4.45823907852173	100,000+
76	89.7491912841797	77.125	52.7244567871094	4.76912927627563	100,000+
84	87.8846130371094	81.0416641235352	80.1238403320312	4.75	1,000+
77	82.5	76	70.1464157104492	4.57142877578735	100,000+
51	39.7143402099609	49.875	68.3088226318359	2.33333325386047	1,000+
62	41.0604934692383	76.6666641235352	75.1509323120117	3.87934446334839	1,000,000,000+
66	76.136360168457	52.125	65	4.4375	1,000+
82	96.2135925292969	72.9166641235352	67.1207427978516	4.54661798477173	1,000,000+
43	11.3592233657837	78.125	51.6157112121582	3.77777767181396	1,000+
77	87.2727279663086	74.5416641235352	65	4.94736862182617	5,000+
84	94.755256652832	76.7916641235352	73.8041763305664	4.70270252227783	50,000+
52	23.980583190918	73.0833358764648	67.7702560424805	4.03999996185303	100,000+
49	21.2069721221924	71.1931838989258	71.4692993164062	4.04477596282959	10,000+
52	21.2069721221924	72.9166641235352	80.3125	3.97058820724487	1,000+
65	57.2572822570801	76.136360168457	65	3.4166667461395	1,000+
75	72.9545440673828	87.2727279663086	65	3.76470589637756	10,000+
43	42.9655799865723	76.6666641235352	8.39396286010742	3.39000010490417	10,000+
54	40.9344673156738	68.5416641235352	61.6253852844238	3.52999997138977	10,000+
73	71.2677383422852	83.9583358764648	64.3653259277344	4.70627069473267	100,000+
58	40.1773719787598	78.125	63.2565803527832	4.17999982833862	50,000+
76	75.1658554077148	71.2916641235352	79.6013946533203	4.15000009536743	10,000+
64	48.226131439209	81.0416641235352	74.6439590454102	4.25373125076294	1,000+
86	86.538459777832	83.9583358764648	88.3436508178711	4.26000022888184	100,000+
85	91.2075271606445	81.0416641235352	76.861457824707	3.59999990463257	50,000+
55	19.5631065368652	68.0454559326172	79.7423248291016	4.6399998664856	100,000+
72	69.7727279663086	78.9166641235352	69.2750244140625	4.71713447570801	1,000,000+
59	41.1253318786621	72.9166641235352	73.7886962890625	4.35181999206543	1,000,000+
47	55.0280075073242	78.125	4.62461280822754	4.77192974090576	1,000+
71	61.0172119140625	78.5833358764648	83.1965942382812	3.95253157615662	500,000+
82	84.5469284057617	71.4583358764648	85.8255920410156	4.63763046264648	100,000+
67	46.1209182739258	85.4166641235352	75.2941207885742	4.52379989624023	10,000,000+
73	65.026481628418	83.9583358764648	74.1847229003906	4.50010013580322	10,000,000+
61	47.7383041381836	75.2083358764648	65.8700942993164	4.3600001335144	1,000+
49	28.7268314361572	79.5833358764648	43.8557777404785	4.46816492080688	100,000+
45	14.5145635604858	67.25	61.7995338439941	4.52699947357178	5,000,000+
45	20.8252429962158	76.6666641235352	44.6471862792969	2.21000003814697	10,000+
82	84.1173858642578	81.0416641235352	79.7755432128906	3.66666674613953	5,000+
46	28.7268314361572	76.6666641235352	37.045280456543	4.42000007629395	50,000+
75	85.4166641235352	86.875	50.1586685180664	4.3960394859314	10,000+
42	17.6699028015137	66.4545440673828	51.4576873779297	4.08910894393921	100,000+
67	57.2572822570801	76.136360168457	70.1470565795898	5	5,000+
58	47.7383041381836	78.125	53.0572738647461	4.33333349227905	5,000+
76	79.3446578979492	81.0416641235352	67.6915664672852	4.06435632705688	1,000,000+
91	90.380256652832	94.1666641235352	88.6764678955078	4.72824335098267	1,000,000+
45	16.1054725646973	66.4204559326172	63.6732444763184	4.3600001335144	50,000+
67	64.0309906005859	65.125	73.7093658447266	3.75221228599548	100,000+
53	42.4523544311523	70	54.1021690368652	4.71293258666992	500,000+
50	37.022029876709	74.375	44.0931358337402	4.51937961578369	100,000+
39	14.5145635604858	68.0454559326172	43.0637245178223	4.30000019073486	100,000+
62	49.0109214782715	77.125	74.4698104858398	4.44000005722046	100,000+
36	14.5145635604858	56.875	43.1430587768555	4.47222232818604	500,000+
84	87.2727279663086	84.0909118652344	80.3125	4.35714292526245	1,000+
65	47.7118263244629	78.125	74.3111419677734	4.65000009536743	100,000+
52	20.8594036102295	72.9545440673828	65	3.97108602523804	10,000,000+
40	35.0904693603516	70.1666641235352	15.1096487045288	4.63284111022949	500,000+
79	80.6908111572266	86.875	69.1640853881836	4.16666650772095	1,000+
43	11.3592233657837	68.7083358764648	59.2982444763184	4.19000005722046	100,000+
68	61.3386840820312	85.4166641235352	60.5643692016602	3.94000005722046	50,000+
73	66.6968231201172	77.7272720336914	76.9846496582031	4.46078443527222	100,000+
48	49.302734375	76.6666641235352	19.2272968292236	3.8125	1,000+
81	88.8901138305664	81.0416641235352	70.0038681030273	4.6863903999329	10,000+
46	31.4684467315674	83.9583358764648	43.9976768493652	4.33559322357178	100,000+
74	82.526481628418	79.3181838989258	58.7429046630859	3.81188130378723	50,000+
43	22.4161510467529	68.7083358764648	45.6766014099121	4.51999998092651	1,000+
60	52.5110321044922	64.1666641235352	65.9539489746094	4.0476188659668	10,000+
75	84.0909118652344	81.0416641235352	58.3141441345215	3.75999999046326	1,000+
49	42.7162399291992	71.4583358764648	39.816822052002	4.19999980926514	100+
62	44.5564880371094	85.4166641235352	60.2476768493652	4.1100001335144	50,000+
54	24.3093547821045	68.375	92.7741241455078	4.51181125640869	500,000+
62	35.6758766174316	78.125	79.6013946533203	4.39221048355103	10,000,000+
56	46.5026473999023	72.9166641235352	57.6973686218262	3.60377359390259	10,000+
59	41.1253318786621	72.9166641235352	73.9473648071289	4.15999984741211	10,000+
49	20.8252429962158	71.625	62.3071479797363	4.82098579406738	10,000,000+
68	60.4390983581543	74.5454559326172	70.4221496582031	4.82758617401123	1,000+
40	14.8433361053467	78.125	44.837459564209	4.47794103622437	100,000+
74	78.8541641235352	79.5833358764648	62.6231956481934	4.25	1,000+
39	16.1054725646973	65.7916641235352	42.7470321655273	4.13901329040527	50,000+
39	11.3592233657837	56.875	59.2982444763184	4.34939765930176	10,000+
82	95.2272720336914	74.5454559326172	70.3044357299805	4.4545454978943	1,000+
74	85.6818161010742	73.75	58.5055465698242	3.6666667461395	100+
78	86.0754318237305	78.125	65.743034362793	4.42674016952515	10,000,000+
76	73.9600448608398	83.9583358764648	70.7159423828125	4.01722288131714	5,000,000+
52	35.0904693603516	71.1590881347656	67.6122283935547	4.01209688186646	100,000+
69	63.5150032043457	83.9583358764648	61.1184196472168	4.37389087677002	1,000,000+
54	35.0904693603516	75.2083358764648	59.455623626709	3.8809523582458	100,000+
80	82.5	83.9583358764648	71.5712051391602	4.10936069488525	1,000,000+
81	83.2506256103516	88.3333358764648	73.1075820922852	4.01937055587769	500,000+
74	72.9810256958008	81.0416641235352	69.2817993164062	4.28999996185303	50,000+
68	71.2677383422852	81.0416641235352	51.7743797302246	4.82025480270386	500,000+
56	37.022029876709	73.0833358764648	63.6526069641113	3.375	500+
70	67.4056091308594	71.2916641235352	73.2662506103516	4.43661975860596	100,000+
77	82.5	71.625	74.1369934082031	4.75432538986206	50,000+
71	65.1323928833008	81.0416641235352	69.6710510253906	4.47251462936401	1,000,000+
50	30.7113513946533	70	57.3174667358398	4.76666688919067	5,000+
77	76.136360168457	86.875	68.2772216796875	4.45791721343994	500,000+
47	28.7533092498779	68.0454559326172	51.8853187561035	3.83999991416931	50,000+
74	85.6818161010742	83.9583358764648	50.1115837097168	3.59999990463257	5,000+
78	85.6818161010742	63.2727279663086	84.1173248291016	2.5	500+
56	40.1773719787598	79.5833358764648	52.043342590332	4.15999984741211	50,000+
74	79.3446578979492	71.625	69.8606796264648	4.35593223571777	100,000+
66	47.7118263244629	85.4166641235352	71.0487594604492	4.36632537841797	1,000,000+
63	46.5026473999023	85.4166641235352	74.4698104858398	4.27272748947144	5,000+
61	48.4488067626953	65.4583358764648	77.352294921875	3.67000007629394	50,000+
56	28.7268314361572	81.0416641235352	68.4829711914062	4.09999990463257	10,000+
46	16.1054725646973	64.1666641235352	67.0942993164062	4.37250804901123	500,000+
56	25.5714912414551	78.125	76.0061950683594	4.47590732574463	1,000,000+
49	28.7268314361572	81.0416641235352	43.4752311706543	2.85999989509583	10,000+
73	76.136360168457	81.0416641235352	59.455623626709	4.5900001525879	10,000+
56	42.0851707458496	71.2916641235352	70.1780166625977	2.86956524848938	1,000+
72	76.6523513793945	83.9583358764648	52.7244567871094	4.59740257263184	100,000+
61	47.7383041381836	73.75	64.5394744873047	3.875	1,000+
77	79.3181838989258	77.4583358764648	74.1847229003906	4.27467823028565	1,000,000+
58	43.4002647399902	75.6666641235352	70.8746109008789	4.72727251052856	500+
46	19.2608127593994	68.7083358764648	58.0301856994629	4	500+
59	69.7727279663086	71.625	30.80495262146	4.6875	50,000+
68	72.9810256958008	71.2272720336914	59.2982444763184	5	100+
62	57.0344200134277	71.4583358764648	61.2925682067871	3.52777767181396	100,000+
68	79.2592620849609	81.0416641235352	39.198917388916	4.06818199157715	1,000+
48	35.0904693603516	71.625	42.4303398132324	4.5757999420166	10,000,000+
40	18.6508903503418	44.9583320617676	72.1259002685547	4.31578969955444	10,000+
46	30.7113513946533	66.4545440673828	46.3106307983398	3.33333325386047	500+
37	35.366283416748	72.7840881347656	10.4527864456177	4.77777767181396	500+
68	68.3603057861328	66.386360168457	68.5361862182617	3.74000000953674	10,000+
68	50.8936462402344	83.9583358764648	73.4403991699219	4.42732572555542	100,000+
81	85.0772323608398	72.9166641235352	83.1965942382812	4.34831476211548	10,000+
78	82.0369644165039	82.5	67.8495864868164	4.73000001907349	10,000+
49	12.9501323699951	68.0454559326172	77.5548248291016	4.29090929031372	10,000+
52	26.2098579406738	75.2083358764648	61.9898109436035	3.30774402618408	1,000,000+
54	35.0904693603516	74.5454559326172	58.5371513366699	4.33333349227905	5,000+
54	30.317741394043	71.625	68.0482482910156	4.56216239929199	500,000+
78	92.0454559326172	79.3181838989258	59.2982444763184	5	1,000+
66	62.8514938354492	83.9583358764648	54.1021690368652	2.875	1,000+
87	84.0909118652344	91.25	85.6037139892578	4.5806450843811	10,000+
79	81.8518524169922	70.9583358764648	81.1532516479492	4.41988801956177	1,000,000+
74	84.446159362793	65.4583358764648	60.7701225280762	2.94117641448975	10,000+
76	79.3181838989258	69.636360168457	78.125	4.17142868041992	1,000+
49	24.7482929229736	50.6666679382324	76.6395797729492	2.33333325386047	1,000+
70	84.0909118652344	65.625	56.1300315856934	3.43939399719238	10,000+
71	71.363639831543	81.0416641235352	61.7995338439941	4.8443489074707	1,000,000+
52	27.1359214782715	73.0833358764648	64.6981430053711	4.80167102813721	5,000,000+
81	77.1153869628906	85.4166641235352	81.4860687255859	4.66249990463257	5,000+
52	16.1054725646973	75.2083358764648	76.9846496582031	4.77595901489258	10,000,000+
41	16.1054725646973	73.75	41.0049018859863	4.75757598876953	100,000+
48	17.6699028015137	71.625	63.6732444763184	4.84021854400635	10,000,000+
39	12.9501323699951	70	42.3510055541992	4.80000019073486	50+
51	14.5145635604858	68.7083358764648	81.2664489746094	4.59341192245483	5,000,000+
58	38.2458076477051	75.2083358764648	65.4740676879883	4.55536317825317	500,000+
46	16.1054725646973	75.2083358764648	57.6341590881348	4.90297555923462	100,000+
56	30.2912616729736	79.5833358764648	66.6150665283203	4.17037057876587	100,000+
56	31.1661510467529	72.9166641235352	78.5874633789062	3.54545450210571	10,000+
56	42.9390983581543	71.625	57.9508514404297	3.5445544719696	100,000+
55	46.9510841369629	65.125	56.1455116271973	4.03000020980835	10,000+
75	76.136360168457	71.2272720336914	75.7688369750977	4.17939615249634	500,000+
51	29.0820827484131	76.6666641235352	69.8451995849609	4.40655088424683	10,000,000+
61	63.5150032043457	76.6666641235352	40.6088752746582	4.46307229995728	10,000,000+
64	50.8936462402344	80.9090881347656	63.5100631713867	4	1,000+
40	28.7479782104492	40.5833320617676	57.0007743835449	3.16666674613953	1,000+
72	64.4510803222656	82.5	70.0348281860352	1.77499997615814	1,000+
49	11.3592233657837	76.136360168457	72.3739013671875	3.70731711387634	10,000+
50	35.4457206726074	74.2083358764648	58.5371513366699	4.55555534362793	1,000+
57	40.1390113830566	69.8333358764648	75.4992294311523	4.41630887985229	1,000,000+
53	32.9267807006836	70	68.6416397094727	3.25510215759277	10,000+
47	30.3442192077637	64.3333358764648	52.1704063415527	4.2163009643555	500,000+
62	55.666374206543	71.625	60.9603958129883	4.03947353363037	5,000+
76	79.2592620849609	69.8333358764648	74.9922637939453	3.62211990356445	100,000+
66	51.498233795166	81.0416641235352	74.9767837524414	4.3505744934082	1,000,000+
84	90.4810256958008	81.0416641235352	77.7483215332031	4.7006254196167	100,000+
49	60.3596649169922	75.2083358764648	8.0456657409668	4.27659559249878	10,000+
47	29.3843784332275	70	53.912540435791	4.56090927124023	10,000,000+
48	25.2002429962158	70	65.0464401245117	4.48360300064087	1,000,000+
37	12.9501323699951	68.0454559326172	39.1834373474121	3.88888883590698	10,000+
74	67.1863327026367	83.9583358764648	71.5712051391602	4.38423776626587	5,000,000+
70	56.3741607666016	80.9090881347656	75.847526550293	2.95000004768372	10,000+
44	28.7268314361572	66.4204559326172	42.3510055541992	4.85864973068237	100,000+
70	79.3446578979492	79.5833358764648	47.9734268188477	4.13265323638916	10,000+
92	95.625	80.0416641235352	92.7941207885742	4.79328775405884	1,000,000+
66	50.8936462402344	81.0416641235352	69.5917205810547	4.85714292526245	1,000+
72	55.491039276123	83.9583358764648	82.6580200195312	4.58323669433594	10,000,000+
72	80.9090881347656	69.636360168457	62.1323547363281	2.97222232818604	5,000+
69	68.1818161010742	80.9090881347656	58.7429046630859	4.88118648529053	5,000,000+
72	68.2082977294922	81.0416641235352	67.2961807250977	4.23272228240967	100,000+
68	76.162841796875	71.625	52.2020111083984	3	500+
49	14.5145635604858	76.136360168457	66.2667694091797	3.61386132240295	10,000+
71	65.4440841674805	78.75	74.4698104858398	3.94000005722046	10,000+
76	74.5454559326172	82.5	72.7592849731445	4.5088701248169	10,000,000+
85	84.5469284057617	86.875	83.5448913574219	4.22988510131836	5,000+
